# Supplementary material for: Transcriptomic and metabolomic responses of maize under conventional and biodegradable microplastic stress
Source: IMetaOmics. 2024 Dec 28;2(1):e48. doi: 10.1002/imo2.48 (PMC12806533; doi:10.1002/imo2.48)
Supplement: Supplementary file 2 — Table S1. The physicochemical properties of soil used in this study. Table S2. Elution gradient of mobile phase that used for UPLC‐MS/MS analyses. Table S3. Photosynthetic parameters of maize in different treatments. Table S4. Soil properties under different treatments. Table S5. Description of five component parallel factor analysis (PARAFAC) model. [file IMO2-2-e48-s001.xlsx]

## Sheet: Table S1
Table S1. The physicochemical properties of soil used in this study.
Clay	Silt	Sand	pH	SOC (mg/g)	TN (mg/g)	DOC (mg/Kg)
18.4±5.2%	28.8±2.9%	52.8±4.3%	7.93±0.63	13.6±5.2	0.87±0.09	23.5±3.7

## Sheet: Table S2
Table S2. Elution gradient of mobile phase that used for UPLC-MS/MS analyses. Solvent A: aqueous formic acid (1% (v/v) formic acid). Solvent B: acetonitrile/isopropanol (1/1, v/v) (0.1% (v/v) formic acid).
Time (min)	Flow rate (mL/min)	Solvent A (%)	Solvent B (%)
0	0.4	95	5
3	0.4	80	20
9	0.4	5	95
13	0.4	5	95
13.1	0.4	95	5
16	0.4	95	5

## Sheet: Table S3
Table S3. Photosynthetic parameters of maize in different treatments. The asterisk (*) indicates a statistically significant difference at p < 0.05 compared with the control and microplastic treatments.
Group	Ls	LWUEint	LWUEins	Tr (mmol H2O m-2 s-1)	Ci (μmol CO2 mol-1)	Gs (mol H2O m-2 s-1)	Pn (μmol CO2 m-2 s-1)	Ci/Ca
CK	0.18±0.05	1.78±0.68	81.76±78.35	0.24±0.03	436.70±28.77	0.008±0.003	0.51±0.23	0.81±0.05
PBAT	0.68±0.09 ****	7.18±2.09 ****	202.50±73.87*	0.53±0.13 ***	339.68±61.00**	0.02±0.01*	3.65±0.45 ****	0.31±0.09 ****
PBS	0.55±0.05 ****	4.35±0.46*	236.58±49.51**	1.27±0.13****	261.53±28.36 ****	0.02±0.003**	5.48±0.43 ****	0.45±0.05 ****
PLA	0.78±0.03 ****	4.61±1.19**	155.00±66.11	0.68±0.06 ****	109.68±13.64 ****	0.02±0.005**	3.09±0.60 ****	0.22±0.03 ****
PE	0.56±0.03 ****	4.42±0.89*	206.98±29.17*	0.51±0.05 **	204.40±10.33 ****	0.01±0.0005	2.23±0.27 ****	0.44±0.03 ****
PS	0.25±0.01	2.24±0.37	51.00±13.26	0.25±0.02	388.14±10.13	0.01±0.002	0.55±0.09	0.75±0.01

## Sheet: Table S4
Table S4. Soil properties under different treatments (electrical conductivity, EC; dissolved organic carbon, DOC; ammonium, NH4+-N; nitrate, NO3--N; and available phosphorus, AP). Different letters indicate statistically significant differences among treatments (p < 0.05).
	pH	EC (μs/cm)	DOC (mg/Kg)	NH4-N (mg/Kg)	NO3-N (mg/Kg)	AP (mg/Kg)
CK	7.68±0.05a	71.9±5.2c	46.1±9.4c	0.38±0.06d	6.11±1.52c	11.6±2.3b
PBAT	7.59±0.14a	104.7±5.8b	78.1±29.5b	0.67±0.13cd	10.2±3.1a	17.4±0.8a
PBS	7.57±0.01a	131.8±5.4a	139.1±23.3a	1.98±0.29a	7.22±1.91b	17.1±2.1a
PLA	7.72±0.06a	84.7±10.6bc	49.3±17.3c	0.81±0.20c	6.96±0.58b	15.9±0.8a
PE	7.49±0.08a	101.3±17.7b	67.7±15.1b	1.21±0.35b	9.13±1.38a	16.7±6.7a
PS	7.59±0.02a	87.6±11.7bc	72.3±18.2b	1.17±0.23b	5.89±0.79c	12.9±3.3b

## Sheet: Table S5
Table S5. Description of five component parallel factor analysis (PARAFAC) model.
No.	Ex. (nm)	Em. (nm)	Component	Ref
C1	415	505	microbial origin humic-like component	Stedmon et al., 2005[11]
C2	375	454	microbial origin humic-like component	Gao et al., 2017[12]
C3	475	549	high-molecular-size humic-like component	Chen et al., 2021[13]
C4	335	423	terrestrially-derived humic component	Murphy et al., 2014[14]
C5	390	469	terrestrially-derived humic component	Liu et al., 2019[15]
